# Supplementary material for: Transposable Element Tissue-Specific Response to Temperature Stress in the Stenothermal Fish Puntius tetrazona
Source: Animals (Basel). 2022 Dec 20;13(1):1. doi: 10.3390/ani13010001 (PMC9817673; doi:10.3390/ani13010001)
Supplement: Supplementary file 1 [file animals-13-00001-s001.zip]

Archive with 2 entries (2 files):
- SupplementaryTableS1.xlsx
- SupplementaryTableS2.xlsx
