# Supplementary material for: Transposable Element Tissue-Specific Response to Temperature Stress in the Stenothermal Fish Puntius tetrazona
Source: Animals (Basel). 2022 Dec 20;13(1):1. doi: 10.3390/ani13010001 (PMC9817673; doi:10.3390/ani13010001)
Supplement: Supplementary file 1 [file animals-13-00001-s001.zip › SupplementaryTableS1.xlsx]

## Sheet: Foglio1
Supplementary Table S1. Accession numbers of raw data downloaded from NCBI related to tested temperature conditions for brain, gill and liver in P. tetrazona
Tissue	Condition	Accession number
Brain	27a	SRR7507737
	27b	SRR7507736
	27c	SRR7507735
	13a	SRR7507751
	13b	SRR7507750
	13c	SRR7507753
Gill	27a	SRR7507734
	27b	SRR7507741
	27c	SRR7507740
	13a	SRR7507752
	13b	SRR7507755
	13c	SRR7507754
Liver	27a	SRR7507739
	27b	SRR7507738
	27c	SRR7507733
	13a	SRR7507747
	13b	SRR7507746
	13c	SRR7507742
