# Supplementary material for: Transposable Element Tissue-Specific Response to Temperature Stress in the Stenothermal Fish Puntius tetrazona
Source: Animals (Basel). 2022 Dec 20;13(1):1. doi: 10.3390/ani13010001 (PMC9817673; doi:10.3390/ani13010001)
Supplement: Supplementary file 1 [file animals-13-00001-s001.zip › SupplementaryTableS2.xlsx]

## Sheet: Puntigrus tetrazona
Supplementary Table S2. Gene sequences analyzed in P. tetrazona. Details about transcript length and its parts (5' UTR, CDS, and 3' UTR), aminoacidic length (aa), information about its completeness, and related accession numbers are reported.
Heterochromatin formation
Gene	Length	5'UTR	CDS	3'UTR	aa	Notes	Accession numbers
cbx5	3082	2100	609	373	202	complete	OP937272
cbx1a	3302	320	618	2364	205	complete	OP937273
cbx1b	2096	176	612	1308	203	sequence deposited in public repositories	XM_043253604.1
cbx3a	1743	694	537	512	178	sequence deposited in public drepositories	XM_043217414.1
cbx3b	2946	824	582	1540	193	complete	OP937274
dnmt1	5800	248	4521	1031	1506	complete	OP937275
dnmt3aa	3900	866	2553	481	841	complete	OP937276
dnmt3ab	4425	178	2466	1781	821	sequence deposited in public repositories	XM_043263081.1
setdb1a	5295	297	4827	171	1608	sequence deposited in public repositories	XM_043218337.1
setdb1b	4320	213	3642	465	1213	sequence deposited in public repositories	XM_043261380.1
NuRD complex
Gene	Length	5'UTR	CDS	3'UTR	aa	Notes	Accession numbers
krab-like	948	546	402	0	484	complete	OP937277
trim33	4000	115	3447	438	1148	sequence deposited in public repositories	XM_043247336.1
chd3	11138	221	6309	4608	2149	complete	OP937278
chd4a	6104	71	5805	228	1934	complete	OP937279
chd4b	7563	327	5868	1368	1955	incomplete	OP937280
hdac1	2811	492	1443	876	480	incomplete	OP937281
mbd2	1265	321	798	146	265	sequence deposited in public repositories	XM_043240156.1
mbd3a	1264	135	723	406	240	complete	OP937283
mbd3b	1838	9	825	1004	274	complete	OP937284
mta1	4594	972	1850	1772	615	complete	OP937285
mta2	4069	506	1992	1571	663	complete	OP937286
mta3	5199	325	2127	2747	708	complete	OP937287
gatad2ab	4261	269	1908	2084	635	complete	OP937288
gatad2b	6666	815	1941	3910	646	complete	OP937289
rbbp4	5198	437	1275	3486	424	complete	OP937290
rbbp7	1844	154	1281	409	426	sequence deposited in public repositories	XM_043252083.1
AGO
Gene	Length	5'UTR	CDS	3'UTR	aa	Notes	Accession numbers
ago1	4086	404	2577	1105	858	complete	OP937291
ago2	2838	179	2619	40	872	complete	OP937292
ago3	7983	909	2604	4470	867	complete	OP937293
ago4	5046	163	2640	2243	879	sequence deposited in public repositories	XM_043217484.1
GW proteins
Gene	Length	5'UTR	CDS	3'UTR	aa	Notes	Accession numbers
tnrc6a	10343	575	5523	4245	1840	sequence deposited in public repositories	XM_043233949
tnrc6b	7873	271	6021	1581	2006	sequence deposited in public repositories	XM_043253204
tnrc6c1	12750	717	5454	6579	1818	complete	OP937294
tnrc6c2	12663	738	5325	6600	1774	sequence deposited in public repositories	XM_043241383
